# Supplementary material for: Immunological profiling of molecularly classified high-risk endometrial cancers identifies POLE-mutant and microsatellite unstable carcinomas as candidates for checkpoint inhibition
Source: Oncoimmunology. 2016 Dec 9;6(2):e1264565. doi: 10.1080/2162402X.2016.1264565 (PMC5353925; doi:10.1080/2162402X.2016.1264565)
Supplement: KONI_A_1264565_supplementary_data.zip [file koni-06-02-1264565-s001.zip]

Archive with 5 entries (5 files):
- KONI_A_1264565_s02 legends.docx
- KONI_A_1264565_s02.eps
- KONI_A_1264565_s03.eps
- KONI_A_1264565_s04.eps
- KONI_A_1264565_s05.eps
